# Supplementary material for: Multimodal Canonical Correlation Analysis with Joint Independent Component Analysis (mCCA+jICA) of IVIM and ASL MRI Reveals Perfusion and Diffusion Abnormalities in mTBI—A Pilot Study
Source: NeuroSci. 2025 Dec 3;6(4):123. doi: 10.3390/neurosci6040123 (PMC12735935; doi:10.3390/neurosci6040123)
Supplement: Supplementary file 1 [file neurosci-06-00123-s001.zip]

Archive with 1 entries (1 files):
- neurosci-3823039-supplementary.pdf
